# Supplementary material for: 3D Printed Multi-Functional Hydrogel Microneedles Based on High-Precision Digital Light Processing
Source: Micromachines (Basel). 2019 Dec 23;11(1):17. doi: 10.3390/mi11010017 (PMC7019295; doi:10.3390/mi11010017)
Supplement: Supplementary file 1 [file micromachines-11-00017-s001.zip]

Archive with 3 entries (2 files):
- micromachines-618631-suppl/
- micromachines-618631-suppl/micromachines-618631-supplementary.docx
- micromachines-618631-suppl/Movie S1 Mechanical performance testing.avi
